# Supplementary material for: Genetic Diversity of Microneme Protein 2 and Surface Antigen 1 of Eimeria tenella
Source: Genes (Basel). 2021 Sep 15;12(9):1418. doi: 10.3390/genes12091418 (PMC8470435; doi:10.3390/genes12091418)
Supplement: Supplementary file 1 [file genes-12-01418-s001.zip]

Archive with 2 entries (2 files):
- Eimeria_Vo et al._Supplementary Materials_Table S1.pdf
- Eimeria_Vo et al._Supplementary Materials_Table S2.pdf
